# Supplementary material for: TNP Analogues Inhibit the Virulence Promoting IP3-4 Kinase Arg1 in the Fungal Pathogen Cryptococcus neoformans
Source: Biomolecules. 2022 Oct 20;12(10):1526. doi: 10.3390/biom12101526 (PMC9599641; doi:10.3390/biom12101526)
Supplement: Supplementary file 1 [file biomolecules-12-01526-s001.zip]

Archive with 1 entries (1 files):
- biomolecules-1963318-supplementary.pdf
